# Supplementary material for: Epigenetically silenced GNG4 inhibits SDF1α/CXCR4 signaling in mesenchymal glioblastoma
Source: Genes Cancer. 2016 Mar;7(3-4):136–47. doi: 10.18632/genesandcancer.105 (PMC4918951; doi:10.18632/genesandcancer.105)
Supplement: Supplementary file 2 [file ganc-07-136-s002.xlsx]

## Sheet: Co-relation with GNG4
Supplementary table ST1: Correlation of RNA levels of GPCRs with GNG4
Ser. No.	GPCR	Description	Spearman r	p value
1	FZD7	frizzled class receptor 7	-0.51705	4.23e-41
2	GPR132	G protein-coupled receptor 132	-0.494068	3.78e-37
3	CD97	adhesion G protein-coupled receptor E5	-0.442928	2.32e-29
4	CCR2	chemokine (C-C motif) receptor 2	-0.431573	8.38e-28
5	PTGER4	prostaglandin E receptor 4	-0.428958	1.88e-27
6	C5AR1	complement component 5a receptor 1	-0.426799	3.64e-27
7	HRH1	histamine receptor H1	-0.421917	1.59e-26
8	CXCR4	chemokine (C-X-C motif) receptor 4	-0.416963	6.96e-26
9	GPR171	G protein-coupled receptor 171	-0.399441	1.05e-23
10	P2RY6	pyrimidinergic receptor P2Y, G-protein coupled, 6	-0.381183	1.45e-21
11	C3AR1	complement component 3a receptor 1	-0.375424	6.42e-21
12	CCR1	chemokine (C-C motif) receptor 1	-0.373891	9.49e-21
13	HTR7	5-hydroxytryptamine (serotonin) receptor 7, adenylate cyclase-coupled	-0.360265	2.81e-19
14	OXTR	oxytocin receptor	-0.346164	7.94e-18
15	OPRL1	opiate receptor-like 1	-0.335684	8.53e-17
16	PTAFR	platelet-activating factor receptor	-0.330273	2.81e-16
17	CCR5	chemokine (C-C motif) receptor 5 (gene/pseudogene)	-0.326705	6.08e-16
18	GPR84	G protein-coupled receptor 84	-0.321546	1.83e-15
19	FZD1	frizzled class receptor 1	-0.320882	2.1e-15
20	GPR18	G protein-coupled receptor 18	-0.314919	7.26e-15
21	FZD4	frizzled class receptor 4	-0.314668	7.65e-15
22	GPR37	G protein-coupled receptor 37 (endothelin receptor type B-like)	-0.312614	1.17e-14
23	P2RY2	purinergic receptor P2Y, G-protein coupled, 2	-0.309437	2.22e-14
24	PTGDR	prostaglandin D2 receptor (DP)	-0.304631	5.8e-14
25	CXCR3	chemokine (C-X-C motif) receptor 3	-0.294274	4.32e-13
26	MRGPRF	MAS related GPR family member F	-0.292038	6.6e-13
27	TAS1R1	taste 1 receptor member 1	-0.287409	1.57e-12
28	CCR7	chemokine (C-C motif) receptor 7	-0.281084	4.98e-12
29	BDKRB2	bradykinin receptor B2	-0.275823	1.27e-11
30	P2RY13	purinergic receptor P2Y, G-protein coupled, 13	-0.271521	2.7e-11
31	CMKLR1	chemerin chemokine-like receptor 1	-0.268559	4.51e-11
32	GPR65	G protein-coupled receptor 65	-0.26239	1.28e-10
33	PTGIR	prostaglandin I2 (prostacyclin) receptor (IP)	-0.261227	1.55e-10
34	ADORA1	adenosine A1 receptor	-0.257897	2.69e-10
35	FPR1	formyl peptide receptor 1	-0.250936	8.29e-10
36	F2RL2	coagulation factor II (thrombin) receptor-like 2	-0.237822	6.3e-09
37	CYSLTR1	cysteinyl leukotriene receptor 1	-0.23643	7.76e-09
38	ADRB2	adrenoceptor beta 2	-0.234913	9.72e-09
39	HTR2B	5-hydroxytryptamine (serotonin) receptor 2B, G protein-coupled	-0.22968	2.09e-08
40	GPBAR1	G protein-coupled bile acid receptor 1	-0.22302	5.41e-08
41	EMR3	adhesion G protein-coupled receptor E3	-0.220121	8.1e-08
42	GPR157	G protein-coupled receptor 157	-0.2187	9.85e-08
43	EMR1	adhesion G protein-coupled receptor E1	-0.218059	1.08e-07
44	MC1R	melanocortin 1 receptor (alpha melanocyte stimulating hormone receptor)	-0.21506	1.62e-07
45	NPY2R	neuropeptide Y receptor Y2	-0.213419	2.02e-07
46	GPR37L1	G protein-coupled receptor 37 like 1	-0.212449	2.3e-07
47	SMO	smoothened, frizzled class receptor	-0.208457	3.9e-07
48	P2RY1	purinergic receptor P2Y, G-protein coupled, 1	-0.207818	4.23e-07
49	LGR6	leucine-rich repeat containing G protein-coupled receptor 6	-0.199222	1.27e-06
50	GPR34	G protein-coupled receptor 34	-0.19686	1.7e-06
51	EDNRA	endothelin receptor type A	-0.195169	2.1e-06
52	HRH2	histamine receptor H2	-0.194699	2.22e-06
53	FZD5	frizzled class receptor 5	-0.194013	2.41e-06
54	PTGER2	prostaglandin E receptor 2	-0.191738	3.18e-06
55	F2RL1	coagulation factor II (thrombin) receptor-like 1	-0.19086	3.53e-06
56	ADRA1D	adrenoceptor alpha 1D	-0.190753	3.58e-06
57	LPHN2	adhesion G protein-coupled receptor L2	-0.190637	3.63e-06
58	GPRC5A	G protein-coupled receptor, class C, group 5, member A	-0.189279	4.26e-06
59	CCRL1	atypical chemokine receptor 4	-0.1873	0.0001
60	ADORA3	adenosine A3 receptor	-0.186998	5.58e-06
61	GPR160	G protein-coupled receptor 160	-0.181624	1.04e-05
62	CX3CR1	chemokine (C-X3-C motif) receptor 1	-0.178495	1.48e-05
63	FZD6	frizzled class receptor 6	-0.178404	1.49e-05
64	GPR82	G protein-coupled receptor 82	-0.173699	2.51e-05
65	FZD2	frizzled class receptor 2	-0.171061	3.35e-05
66	GPR137	G protein-coupled receptor 137	-0.17086	3.42e-05
67	BDKRB1	bradykinin receptor B1	-0.16927	4.05e-05
68	GPR25	G protein-coupled receptor 25	-0.168483	4.41e-05
69	GPR128	adhesion G protein-coupled receptor G7	-0.167903	4.68e-05
70	LTB4R2	leukotriene B4 receptor 2	-0.167296	4.99e-05
71	SUCNR1	succinate receptor 1	-0.166137	5.64e-05
72	CCR6	chemokine (C-C motif) receptor 6	-0.165996	5.72e-05
73	GPR124	adhesion G protein-coupled receptor A2	-0.16589	5.79e-05
74	GIPR	gastric inhibitory polypeptide receptor	-0.164686	6.56e-05
75	GHSR	growth hormone secretagogue receptor	-0.164485	6.7e-05
76	CNR2	cannabinoid receptor 2	-0.159094	0.000116004
77	GPR119	G protein-coupled receptor 119	-0.156684	0.000147475
78	GPR45	G protein-coupled receptor 45	-0.155351	0.000168157
79	MCHR1	melanin concentrating hormone receptor 1	-0.154938	0.000175097
80	CALCR	calcitonin receptor	-0.153997	0.000191932
81	GPR75	G protein-coupled receptor 75	-0.153402	0.000203336
82	TBXA2R	thromboxane A2 receptor	-0.152159	0.00022926
83	SSTR3	somatostatin receptor 3	-0.151325	0.000248377
84	PTGER1	prostaglandin E receptor 1	-0.149743	0.00028875
85	CHRM1	cholinergic receptor, muscarinic 1	-0.149628	0.000291912
86	LGR4	leucine-rich repeat containing G protein-coupled receptor 4	-0.147627	0.00035239
87	MRGPRE	MAS related GPR family member E	-0.146267	0.000399965
88	F2RL3	coagulation factor II (thrombin) receptor-like 3	-0.142127	0.000584142
89	HCRTR1	hypocretin (orexin) receptor 1	-0.136634	0.000950845
90	GPR107	G protein-coupled receptor 107	-0.13509	0.00108696
91	GPR20	G protein-coupled receptor 20	-0.134422	0.0011513
92	CCR10	chemokine (C-C motif) receptor 10	-0.13397	0.00119676
93	OPN4	opsin 4	-0.13222	0.00138882
94	ADRA2B	adrenoceptor alpha 2B	-0.130113	0.00165759
95	GPR141	G protein-coupled receptor 141	-0.128711	0.00186205
96	SCTR	secretin receptor	-0.128139	0.00195205
97	GPR156	G protein-coupled receptor 156	-0.125391	0.00244168
98	P2RY10	purinergic receptor P2Y, G-protein coupled, 10	-0.125265	0.00246664
99	OR51E1	olfactory receptor family 51 subfamily E member 1	-0.124695	0.00258234
100	HTR4	5-hydroxytryptamine (serotonin) receptor 4, G protein-coupled	-0.124178	0.00269155
101	GPR78	G protein-coupled receptor 78	-0.121999	0.00319961
102	FZD10	frizzled class receptor 10	-0.12171	0.00327331
103	CXCR6	chemokine (C-X-C motif) receptor 6	-0.117894	0.00439966
104	GPR146	G protein-coupled receptor 146	-0.11196	0.00685707
105	CCR4	chemokine (C-C motif) receptor 4	-0.110923	0.00739557
106	CCR3	chemokine (C-C motif) receptor 3	-0.110856	0.00743126
107	GPR114	adhesion G protein-coupled receptor G5	-0.110098	0.00785025
108	P2RY4	pyrimidinergic receptor P2Y, G-protein coupled, 4	-0.109034	0.00847348
109	ELTD1	adhesion G protein-coupled receptor L4	-0.106413	0.0102002
110	HTR1D	5-hydroxytryptamine (serotonin) receptor 1D, G protein-coupled	-0.102526	0.0133381
111	DRD4	dopamine receptor D4	-0.0993733	0.0164789
112	GPR150	G protein-coupled receptor 150	-0.0990805	0.0168011
113	GPR116	adhesion G protein-coupled receptor F5	-0.0977675	0.0183147
114	CXCR7	atypical chemokine receptor 3	-0.09745	0.0187
115	GPR4	G protein-coupled receptor 4	-0.097342	0.0188301
116	UTS2R	urotensin 2 receptor	-0.0961786	0.0203045
117	ADRA1A	adrenoceptor alpha 1A	-0.0954335	0.0213008
118	FSHR	follicle stimulating hormone receptor	-0.0950493	0.0218308
119	GPR12	G protein-coupled receptor 12	-0.0944678	0.0226549
120	GPR126	adhesion G protein-coupled receptor G6	-0.0935744	0.0239735
121	FZD8	frizzled class receptor 8	-0.0930398	0.0247938
122	PROKR1	prokineticin receptor 1	-0.0919115	0.0266051
123	DRD3	dopamine receptor D3	-0.0917633	0.0268514
124	GPR153	G protein-coupled receptor 153	-0.0913441	0.0275583
125	GPR31	G protein-coupled receptor 31	-0.0892221	0.0313879
126	CASR	calcium-sensing receptor	-0.0884604	0.0328693
127	NPBWR1	neuropeptides B/W receptor 1	-0.0866796	0.0365677
128	GALR3	galanin receptor 3	-0.0863359	0.0373209
129	MAS1L	MAS1 proto-oncogene like, G protein-coupled receptor	-0.0827056	0.0461111
130	OPN3	opsin 3	-0.0826183	0.0463423
131	F2R	coagulation factor II (thrombin) receptor	-0.0811192	0.0504662
132	GPR142	G protein-coupled receptor 142	-0.0802034	0.0531333
133	CELSR1	cadherin, EGF LAG seven-pass G-type receptor 1	-0.0788161	0.057396
134	FFAR1	free fatty acid receptor 1	-0.0759763	0.0670092
135	GPR42	G protein-coupled receptor 42 (gene/pseudogene)	-0.0750858	0.070283
136	MTNR1A	melatonin receptor 1A	-0.0733285	0.0771271
137	P2RY12	purinergic receptor P2Y, G-protein coupled, 12	-0.0730202	0.078382
138	ADORA2B	adenosine A2b receptor	-0.0728142	0.0792296
139	GPR115	adhesion G protein-coupled receptor F4	-0.0722882	0.081428
140	GPR151	G protein-coupled receptor 151	-0.0707084	0.0883279
141	OXER1	oxoeicosanoid (OXE) receptor 1	-0.0705019	0.0892638
142	KISS1R	KISS1 receptor	-0.0704966	0.0892882
143	HTR6	5-hydroxytryptamine (serotonin) receptor 6, G protein-coupled	-0.0662357	0.110437
144	GPR173	G protein-coupled receptor 173	-0.0655952	0.113932
145	RXFP3	relaxin/insulin-like family peptide receptor 3	-0.0652458	0.115875
146	GPR3	G protein-coupled receptor 3	-0.0650236	0.117124
147	NPFFR1	neuropeptide FF receptor 1	-0.0646275	0.119377
148	GPR148	G protein-coupled receptor 148	-0.0630606	0.128622
149	TAS1R3	taste 1 receptor member 3	-0.0627983	0.130223
150	OPRD1	opioid receptor, delta 1	-0.062642	0.131183
151	NMBR	neuromedin B receptor	-0.0620255	0.135027
152	GPR32	G protein-coupled receptor 32	-0.0619071	0.135776
153	GRPR	gastrin releasing peptide receptor	-0.0618734	0.135989
154	MC2R	melanocortin 2 receptor (adrenocorticotropic hormone)	-0.0617489	0.13678
155	GPR110	adhesion G protein-coupled receptor F1	-0.0605188	0.144787
156	GPR52	G protein-coupled receptor 52	-0.0591776	0.15392
157	MC5R	melanocortin 5 receptor	-0.0577388	0.164197
158	AGTR1	angiotensin II receptor, type 1	-0.0553762	0.182176
159	GPR135	G protein-coupled receptor 135	-0.0540711	0.192713
160	ADRA2A	adrenoceptor alpha 2A	-0.0533809	0.198462
161	NPBWR2	neuropeptides B/W receptor 2	-0.0529715	0.201931
162	GPR143	G protein-coupled receptor 143	-0.0528126	0.20329
163	GPR97	adhesion G protein-coupled receptor G3	-0.0519606	0.210686
164	NPSR1	neuropeptide S receptor 1	-0.0495526	0.232633
165	HTR1F	5-hydroxytryptamine (serotonin) receptor 1F, G protein-coupled	-0.0486826	0.240947
166	NPY6R	neuropeptide Y receptor Y6 (pseudogene)	-0.0477569	0.250021
167	MTNR1B	melatonin receptor 1B	-0.0477178	0.250409
168	PTGFR	prostaglandin F receptor (FP)	-0.0467125	0.26054
169	GPR144	adhesion G protein-coupled receptor D2	-0.0451531	0.276809
170	HTR1B	5-hydroxytryptamine (serotonin) receptor 1B, G protein-coupled	-0.043783	0.291661
171	GHRHR	growth hormone releasing hormone receptor	-0.0403759	0.330872
172	TAAR5	trace amine associated receptor 5	-0.0399033	0.336569
173	NMUR1	neuromedin U receptor 1	-0.037669	0.364342
174	PROKR2	prokineticin receptor 2	-0.0374957	0.366555
175	PRLHR	prolactin releasing hormone receptor	-0.0360676	0.385104
176	CCKAR	cholecystokinin A receptor	-0.0348829	0.400917
177	CHRM4	cholinergic receptor, muscarinic 4	-0.0329529	0.427496
178	ADRB1	adrenoceptor beta 1	-0.0279034	0.501684
179	AVPR1A	arginine vasopressin receptor 1A	-0.0277919	0.503395
180	LTB4R	leukotriene B4 receptor	-0.0268531	0.517925
181	GPRC5B	G protein-coupled receptor, class C, group 5, member B	-0.0265025	0.523407
182	P2RY14	purinergic receptor P2Y, G-protein coupled, 14	-0.0230826	0.578391
183	TAAR2	trace amine associated receptor 2	-0.0218237	0.599291
184	CNR1	cannabinoid receptor 1 (brain)	-0.0203645	0.623934
185	CCR8	chemokine (C-C motif) receptor 8	-0.019282	0.642493
186	NMUR2	neuromedin U receptor 2	-0.0189685	0.647911
187	GPR152	G protein-coupled receptor 152	-0.0181588	0.661988
188	MLNR	motilin receptor	-0.0154848	0.709308
189	TAAR6	trace amine associated receptor 6	-0.0153256	0.712163
190	BRS3	bombesin like receptor 3	-0.01491	0.719636
191	GPR87	G protein-coupled receptor 87	-0.0146062	0.725114
192	CRHR2	corticotropin releasing hormone receptor 2	-0.012691	0.75997
193	LHCGR	luteinizing hormone/choriogonadotropin receptor	-0.0117125	0.777972
194	GPR176	G protein-coupled receptor 176	-0.0110899	0.789489
195	GPR15	G protein-coupled receptor 15	-0.0108912	0.793176
196	GPR101	G protein-coupled receptor 101	-0.0105256	0.799969
197	FFAR2	free fatty acid receptor 2	-0.0101268	0.807397
198	GPR174	G protein-coupled receptor 174	-0.0100148	0.809486
199	MRGPRD	MAS related GPR family member D	-0.0084229	0.839318
200	GRM6	glutamate receptor, metabotropic 6	-0.00809511	0.845491
201	GPRC6A	G protein-coupled receptor, class C, group 6, member A	-0.00739621	0.858684
202	MC3R	melanocortin 3 receptor	-0.00523807	0.899656
203	TAAR8	trace amine associated receptor 8	-0.00270477	0.948085
204	GPR111	adhesion G protein-coupled receptor F2	0.000869062	0.983309
205	GPR113	adhesion G protein-coupled receptor F3	0.00171871	0.966998
206	GPR112	adhesion G protein-coupled receptor G4	0.0048831	0.906424
207	TAAR9	trace amine associated receptor 9 (gene/pseudogene)	0.00555283	0.893661
208	OPN5	opsin 5	0.00557683	0.893204
209	MRGPRX3	MAS related GPR family member X3	0.00931893	0.822495
210	MAS1	MAS1 proto-oncogene, G protein-coupled receptor	0.0104234	0.801871
211	MRGPRX2	MAS related GPR family member X2	0.0115048	0.781809
212	GPRC5C	G protein-coupled receptor, class C, group 5, member C	0.0128856	0.756405
213	HRH4	histamine receptor H4	0.0132042	0.750578
214	GPR35	G protein-coupled receptor 35	0.0142247	0.732015
215	CYSLTR2	cysteinyl leukotriene receptor 2	0.0176682	0.670578
216	RXFP4	relaxin/insulin-like family peptide receptor 4	0.0214069	0.606286
217	GPR68	G protein-coupled receptor 68	0.0227977	0.583091
218	XCR1	chemokine (C motif) receptor 1	0.0237951	0.566716
219	GPR21	G protein-coupled receptor 21	0.0248098	0.550284
220	TRHR	thyrotropin-releasing hormone receptor	0.0250761	0.546012
221	FZD3	frizzled class receptor 3	0.0262695	0.527067
222	GPR61	G protein-coupled receptor 61	0.0263386	0.52598
223	HTR1A	5-hydroxytryptamine (serotonin) receptor 1A, G protein-coupled	0.0276296	0.50589
224	AGTR2	angiotensin II receptor, type 2	0.0276888	0.50498
225	ADCYAP1R1	adenylate cyclase activating polypeptide 1 (pituitary) receptor type I	0.0285509	0.491805
226	ADRA1B	adrenoceptor alpha 1B	0.0315947	0.446798
227	ADORA2A	adenosine A2a receptor	0.0332456	0.423401
228	DRD1	dopamine receptor D1	0.0439461	0.289865
229	GPRC5D	G protein-coupled receptor, class C, group 5, member D	0.0472612	0.254976
230	GLP1R	glucagon like peptide 1 receptor	0.0532537	0.199535
231	RXFP1	relaxin/insulin-like family peptide receptor 1	0.0576201	0.165067
232	GPR139	G protein-coupled receptor 139	0.0580592	0.161865
233	GPR55	G protein-coupled receptor 55	0.0588085	0.156508
234	TACR3	tachykinin receptor 3	0.0600911	0.147653
235	CALCRL	calcitonin receptor like receptor	0.0603045	0.146218
236	GPR1	G protein-coupled receptor 1	0.0620311	0.134992
237	GPR62	G protein-coupled receptor 62	0.065819	0.112701
238	TAAR1	trace amine associated receptor 1	0.0668641	0.10709
239	TACR2	tachykinin receptor 2	0.069956	0.0917758
240	AVPR2	arginine vasopressin receptor 2	0.0734161	0.0767738
241	NPFFR2	neuropeptide FF receptor 2	0.0745304	0.0723901
242	ADRB3	adrenoceptor beta 3	0.0747151	0.0716838
243	GALR2	galanin receptor 2	0.0758043	0.0676318
244	CHRM5	cholinergic receptor, muscarinic 5	0.076792	0.0641216
245	CRHR1	corticotropin releasing hormone receptor 1	0.0780963	0.0597175
246	NPY1R	neuropeptide Y receptor Y1	0.0814205	0.0496134
247	TACR1	tachykinin receptor 1	0.0817161	0.0487888
248	SSTR4	somatostatin receptor 4	0.0822296	0.0473835
249	GRM3	glutamate receptor, metabotropic 3	0.0830919	0.0450998
250	GLP2R	glucagon-like peptide 2 receptor	0.0835224	0.0439949
251	GNRHR	gonadotropin releasing hormone receptor	0.083599	0.0438008
252	RXFP2	relaxin/insulin-like family peptide receptor 2	0.0836347	0.0437105
253	OXGR1	oxoglutarate (alpha-ketoglutarate) receptor 1	0.0853119	0.0396429
254	GPR39	G protein-coupled receptor 39	0.0875208	0.0347788
255	GALR1	galanin receptor 1	0.0887652	0.0322695
256	OPRM1	opioid receptor, mu 1	0.0893285	0.0311856
257	NTSR1	neurotensin receptor 1 (high affinity)	0.0897392	0.030415
258	GPR50	G protein-coupled receptor 50	0.0899122	0.0300953
259	SSTR5	somatostatin receptor 5	0.0938019	0.0236316
260	EDNRB	endothelin receptor type B	0.0962287	0.0202391
261	GPR149	G protein-coupled receptor 149	0.0963256	0.0201129
262	MRGPRX1	MAS related GPR family member X1	0.0979883	0.0180522
263	GPR6	G protein-coupled receptor 6	0.0981608	0.0178494
264	GRM2	glutamate receptor, metabotropic 2	0.0984528	0.0175104
265	OPRK1	opioid receptor, kappa 1	0.101925	0.0138927
266	GPR125	adhesion G protein-coupled receptor A3	0.102063	0.0137638
267	GPR27	G protein-coupled receptor 27	0.10565	0.010759
268	HTR1E	5-hydroxytryptamine (serotonin) receptor 1E, G protein-coupled	0.105897	0.0105749
269	GPR88	G protein-coupled receptor 88	0.106205	0.0103499
270	MCHR2	melanin concentrating hormone receptor 2	0.108715	0.00866843
271	NPY5R	neuropeptide Y receptor Y5	0.110242	0.00776879
272	VIPR1	vasoactive intestinal peptide receptor 1	0.115141	0.00541878
273	AVPR1B	arginine vasopressin receptor 1B	0.115325	0.00534463
274	FZD9	frizzled class receptor 9	0.118117	0.00432528
275	BAI2	adhesion G protein-coupled receptor B2	0.13021	0.00164432
276	GPR83	G protein-coupled receptor 83	0.132309	0.00137842
277	GPR56	adhesion G protein-coupled receptor G1	0.13624	0.000983987
278	GPR26	G protein-coupled receptor 26	0.138498	0.00080754
279	GRM1	glutamate receptor, metabotropic 1	0.138934	0.000777022
280	GRM8	glutamate receptor, metabotropic 8	0.141117	0.000639736
281	GRM4	glutamate receptor, metabotropic 4	0.143802	0.000501749
282	DRD2	dopamine receptor D2	0.144733	0.000460766
283	NTSR2	neurotensin receptor 2	0.151817	0.000236934
284	GRM5	glutamate receptor, metabotropic 5	0.158553	0.000122459
285	MC4R	melanocortin 4 receptor	0.160117	0.000104666
286	HTR2C	5-hydroxytryptamine (serotonin) receptor 2C, G protein-coupled	0.1608	9.77e-05
287	HTR2A	5-hydroxytryptamine (serotonin) receptor 2A, G protein-coupled	0.162952	7.84e-05
288	TSHR	thyroid stimulating hormone receptor	0.16574	5.88e-05
289	MRGPRX4	MAS related GPR family member X4	0.175939	1.97e-05
290	GRM7	glutamate receptor, metabotropic 7	0.177552	1.64e-05
291	GPR63	G protein-coupled receptor 63	0.184688	7.31e-06
292	GPR98	adhesion G protein-coupled receptor V1	0.185866	6.37e-06
293	GPR158	G protein-coupled receptor 158	0.190462	3.7e-06
294	CHRM2	cholinergic receptor, muscarinic 2	0.190677	3.61e-06
295	PTGER3	prostaglandin E receptor 3	0.194775	2.2e-06
296	CELSR2	cadherin, EGF LAG seven-pass G-type receptor 2	0.200159	1.13e-06
297	ADRA2C	adrenoceptor alpha 2C	0.201453	9.59e-07
298	CHRM3	cholinergic receptor, muscarinic 3	0.20245	8.45e-07
299	CCKBR	cholecystokinin B receptor	0.228768	2.39e-08
300	DRD5	dopamine receptor D5	0.231128	1.7e-08
301	HTR5A	5-hydroxytryptamine (serotonin) receptor 5A, G protein-coupled	0.235107	9.45e-09
302	GPR22	G protein-coupled receptor 22	0.237285	6.83e-09
303	BAI3	adhesion G protein-coupled receptor B3	0.242673	3.02e-09
304	LPHN1	adhesion G protein-coupled receptor L1	0.243395	2.7e-09
305	SSTR2	somatostatin receptor 2	0.247968	1.33e-09
306	HRH3	histamine receptor H3	0.256962	3.14e-10
307	GABBR2	gamma-aminobutyric acid (GABA) B receptor, 2	0.257645	2.81e-10
308	GPR162	G protein-coupled receptor 162	0.261613	1.46e-10
309	GABBR1	gamma-aminobutyric acid (GABA) B receptor, 1	0.267354	5.54e-11
310	GPR64	adhesion G protein-coupled receptor G2	0.291447	7.38e-13
311	LGR5	leucine-rich repeat containing G protein-coupled receptor 5	0.295081	3.71e-13
312	LPHN3	adhesion G protein-coupled receptor L3	0.296402	2.88e-13
313	PTH2R	parathyroid hormone 2 receptor	0.302998	8e-14
314	SSTR1	somatostatin receptor 1	0.320239	2.4e-15
315	GPR123	adhesion G protein-coupled receptor A1	0.3221	1.62e-15
316	GPR85	G protein-coupled receptor 85	0.363001	1.44e-19
317	GPR161	G protein-coupled receptor 161	0.386521	3.54e-22
318	BAI1	adhesion G protein-coupled receptor B1	0.387527	2.71e-22
319	GPR19	G protein-coupled receptor 19	0.444188	1.55e-29
320	GPR17	G protein-coupled receptor 17	0.466577	8.47e-33
321	VIPR2	vasoactive intestinal peptide receptor 2	0.481346	4.37e-35
322	CELSR3	cadherin, EGF LAG seven-pass G-type receptor 3	0.680152	2.96e-80

## Sheet: GO MF
Supplementary table ST2: Gene Ontology Molecular Functions analysis of GPCRs negatively correlating with GNG4 at RNA levels with Spearman r > - 0.2.
Ser No.	GO Term	Pathway	# GPCRs	% GPCRs	P Value	Genes	List Total	Fold Enrichment	Bonferroni	Benjamini	FDR
1	GO:0008528	peptide receptor activity, G-protein coupled	17	3.4413	4.58795e-24	F2RL2, C3AR1, C5AR1, OPRL1, CMKLR1, CCR1, NPY2R, FPR1, OXTR, CXCR3, BDKRB2, CCR7, MC1R, CCR5, CXCR4, HTR7, CCR2	38	50.949	5.32203e-22	5.32203e-22	5.23432e-21
2	GO:0001653	peptide receptor activity	17	3.4413	4.58795e-24	F2RL2, C3AR1, C5AR1, OPRL1, CMKLR1, CCR1, NPY2R, FPR1, OXTR, CXCR3, BDKRB2, CCR7, MC1R, CCR5, CXCR4, HTR7, CCR2	38	50.949	5.32203e-22	5.32203e-22	5.23432e-21
3	GO:0042277	peptide binding	17	3.4413	6.66222e-20	F2RL2, C3AR1, C5AR1, OPRL1, CMKLR1, CCR1, NPY2R, FPR1, OXTR, CXCR3, BDKRB2, CCR7, MC1R, CCR5, CXCR4, HTR7, CCR2	38	28.6117	7.72817e-18	3.86409e-18	7.60081e-17
4	GO:0004950	chemokine receptor activity	7	1.417	5.96031e-11	CCR7, CCR5, CXCR4, CMKLR1, CCR1, CCR2, CXCR3	38	95.6642	6.91396e-09	2.30465e-09	6.80001e-08
5	GO:0019956	chemokine binding	7	1.417	9.92145e-11	CCR7, CCR5, CXCR4, CMKLR1, CCR1, CCR2, CXCR3	38	88.578	1.15089e-08	2.87722e-09	1.13192e-07
6	GO:0001608	nucleotide receptor activity, G-protein coupled	7	1.417	1.58562e-10	P2RY13, P2RY6, GPR18, P2RY2, GPR171, P2RY1, ADORA1	38	82.4691	1.83932e-08	3.67864e-09	1.80901e-07
7	GO:0045028	purinergic nucleotide receptor activity, G-protein coupled	7	1.417	1.58562e-10	P2RY13, P2RY6, GPR18, P2RY2, GPR171, P2RY1, ADORA1	38	82.4691	1.83932e-08	3.67864e-09	1.80901e-07
8	GO:0016493	C-C chemokine receptor activity	6	1.21457	6.06011e-10	CCR7, CCR5, CXCR4, CCR1, CCR2, CXCR3	38	128.122	7.02973e-08	1.17162e-08	6.91387e-07
9	GO:0019957	C-C chemokine binding	6	1.21457	6.06011e-10	CCR7, CCR5, CXCR4, CCR1, CCR2, CXCR3	38	128.122	7.02973e-08	1.17162e-08	6.91387e-07
10	GO:0016502	nucleotide receptor activity	7	1.417	6.40907e-10	P2RY13, P2RY6, GPR18, P2RY2, GPR171, P2RY1, ADORA1	38	66.4335	7.43452e-08	1.06207e-08	7.31199e-07
11	GO:0001614	purinergic nucleotide receptor activity	7	1.417	6.40907e-10	P2RY13, P2RY6, GPR18, P2RY2, GPR171, P2RY1, ADORA1	38	66.4335	7.43452e-08	1.06207e-08	7.31199e-07
12	GO:0019955	cytokine binding	7	1.417	5.73585e-07	CCR7, CCR5, CXCR4, CMKLR1, CCR1, CCR2, CXCR3	38	21.9413	6.65337e-05	8.31695e-06	0.000654392
13	GO:0004435	phosphoinositide phospholipase C activity	4	0.809717	4.69354e-05	F2RL2, C3AR1, CCR5, BDKRB2	38	54.6653	0.00542984	0.000604776	0.0535347
14	GO:0004629	phospholipase C activity	4	0.809717	9.0654e-05	F2RL2, C3AR1, CCR5, BDKRB2	38	44.0849	0.0104612	0.00105108	0.103377
15	GO:0008227	amine receptor activity	4	0.809717	0.000210811	ADRB2, HRH1, HTR7, HTR2B	38	33.3325	0.02416	0.00222086	0.240247
16	GO:0004620	phospholipase activity	4	0.809717	0.00167357	F2RL2, C3AR1, CCR5, BDKRB2	38	16.4654	0.176587	0.016061	1.89281
17	GO:0008081	phosphoric diester hydrolase activity	4	0.809717	0.00173217	F2RL2, C3AR1, CCR5, BDKRB2	38	16.2694	0.182174	0.0153506	1.95848
18	GO:0016298	lipase activity	4	0.809717	0.00284908	F2RL2, C3AR1, CCR5, BDKRB2	38	13.6663	0.28177	0.0233631	3.2027
19	GO:0004942	anaphylatoxin receptor activity	2	0.404858	0.00852595	C3AR1, C5AR1	38	227.772	0.629629	0.064072	9.30683
20	GO:0004977	melanocortin receptor activity	2	0.404858	0.0169812	MC1R, HTR7	38	113.886	0.862857	0.116771	17.7494
21	GO:0016494	C-X-C chemokine receptor activity	2	0.404858	0.022579	CXCR4, CXCR3	38	85.4145	0.929291	0.144299	22.9374
22	GO:0019958	C-X-C chemokine binding	2	0.404858	0.0253662	CXCR4, CXCR3	38	75.924	0.94923	0.152598	25.4077
23	GO:0042813	Wnt receptor activity	2	0.404858	0.0253662	FZD4, FZD7	38	75.924	0.94923	0.152598	25.4077
24	GO:0004955	prostaglandin receptor activity	2	0.404858	0.0253662	PTGER4, PTGDR	38	75.924	0.94923	0.152598	25.4077
25	GO:0004953	icosanoid receptor activity	2	0.404858	0.0281457	PTGER4, PTGDR	38	68.3316	0.963547	0.159957	27.7989
26	GO:0004954	prostanoid receptor activity	2	0.404858	0.0281457	PTGER4, PTGDR	38	68.3316	0.963547	0.159957	27.7989
27	GO:0004993	serotonin receptor activity	2	0.404858	0.0364381	HTR7, HTR2B	38	52.5628	0.986509	0.19369	34.5235
